# Supplementary material for: Virulence Characterization of Salmonella enterica by a New Microarray: Detection and Evaluation of the Cytolethal Distending Toxin Gene Activity in the Unusual Host S. Typhimurium
Source: PLoS One. 2015 Aug 5;10(8):e0135010. doi: 10.1371/journal.pone.0135010 (PMC4526557; doi:10.1371/journal.pone.0135010)
Supplement: S1 Table — (XLS) [file pone.0135010.s001.xls]

## Sheet: Sheet1
Table S1. Details of the Salmonella virulence genes for which probes and labeling primers were designed in this study.
								Microarrays				Validation PCR
Gene	Gene Function	Accession No.	Position	Function	Serotype	Reference	Location	Microarray primer name	Microarray primer sequence (5'-3')	Microarray probe name	Microarray probe sequence (5'-3')	PCR left primer (5'-3')	PCR right primer (5'-3')	PCR fragment size	Positive control strain	Validation
agfA	Adhesion	FQ312003.1	1187770 to 1188225	Major curlin subunit precursor	S. Typhimurium	Kröger et al. Proc. Natl. Acad. Sci. USA 109 (20), E1277-E1286 (2012)	Chromosome	lb_csgA_651	GGCGTCGTTCCACAATG	hp_csgA_611	GCATTCGCAGCAATCGTAGTTTCTGGC	TAAAAGTGGCAGCATTCG	TATCGGAGTTTTTAGCGTTC	327	Typhimurium LT2	Validated
bcfC		FQ312003.1	25803 to 28424	Fimbrial usher protein	S. Typhimurium	Kröger et al. Proc. Natl. Acad. Sci. USA 109 (20), E1277-E1286 (2012)	Chromosome	lb_bcfC_651	ACCAGAGACATTGCCTTCC	hp_bcfC_611	ATGTATCGCGTTGACGTTTACCTGAACA	CAGCGTAACTAAACCCGTAT	TACCCCCATATTTTTAAGCA	313	Typhimurium LT2	Validated
bcfG		FQ312003.1	30505 to 31209	Fimbrial chaperone	S. Typhimurium	Kröger et al. Proc. Natl. Acad. Sci. USA 109 (20), E1277-E1286 (2012)	Chromosome	lb_bcfG_651	TAAAATTGCTCTATCGCCCTG	hp_bcfG_611	GCGAACCGTGTACAAATGGCGTTTC	AGCGTCCTGGTTAATTGATA	ATAGGGTGTAGGATTGCGTA	370	Typhimurium LT2	Validated
fimA		FQ312003.1	603618 to 604160	Type-1 fimbrial protein, a chain precursor	S. Typhimurium	Kröger et al. Proc. Natl. Acad. Sci. USA 109 (20), E1277-E1286 (2012)	Chromosome	lb_fimA_651	TCCTCTGCGGACAATAGC	hp_fimA_611	GGCTTTCTCTGGTCAGGCAGATAACAC	GATCAAACGGTGACGCTGG	TAAAGGTGGCGTCGGCATT	382	Typhimurium LT2	Validated
fimI		FQ312003.1	604236 to 604769	Major pilin protein	S. Typhimurium	Kröger et al. Proc. Natl. Acad. Sci. USA 109 (20), E1277-E1286 (2012)	Chromosome	lb_fimI_651	GTGTGGTTTACGCTGGTTTA	hp_fimI_611	TTCAGAAAATATGACGCCGGGACGAA	ATGATAAGGAAAGGCGCGG	TCTTCCGCAGGCGTAACG	302	Typhimurium LT2	Validated
lpfD		FQ312003.1	3844343 to 3845412	Hypothetical fimbrial protein	S. Typhimurium	Kröger et al. Proc. Natl. Acad. Sci. USA 109 (20), E1277-E1286 (2012)	Chromosome	lb_lpfD_651	CGCTCTATATTCTCCATCCG	hp_lpfD_611	GATGCAATATGGACATCCGGTGGCAAAG	TTCCTCTGGCCTTTGTTACG	ATACACTGGGTTTCTTTGTCAC	309	Typhimurium LT2	Validated
pefA		AB041905.1	2871 to 3395	Plasmid-encoded major fimbrial subunit	S. Typhimurium	Haneda et al. Infect. Immun. 69 (4), 2612-2620 (2001)	Plasmid	lb_fedA-pefA_651	ACACGCTGCCAATGAAGT	hp_fedA-pefA_611	GCATTATTGCTTCCATTATTGCACTGGGTG	ACCTGTGACCTGACCACTTC	GCCACAGATTTGAAGTCACC	398	Typhimurium LT2	Validated
pefB		JN885080.1	17312 to 17614	Kappa-fimbriae regulatory protein	S. Enteritidis	Feng et al. 2012 Infect. Genet. Evol. 12 (5), 1058-1063 (2012)	Plasmid	lb_pefB_651	AGGAACATTTCTGGTTACTCATC	hp_pefB_611	GAGGGGCGCTGATACCTGCAAAAG	TGATGCTGAACAGAAAAGATG	TATGAATAATAAACAACCATCTGC	301	Typhimurium LT2	Validated
pefD		AB041905.1	6029 to 6712	Kappa-fimbriae chaperone protein	S. Enteritidis	Haneda et al. Infect. Immun. 69 (4), 2612-2620 (2001)	Plasmid	lb_pefD_651	GTGGATAGACAACACCACC	hp_pefD_611	AACCAGGCGGATGAGACCTTTGGC	ATGAGGAAGGGAGAAAGAAC	GTAAATCAGCTTCACCTTCG	308	Typhimurium LT2	Validated
pefI		JN885080.1	23605 to 23814	Putative regulatory protein	S. Enteritidis	Feng et al. 2012 Infect. Genet. Evol. 12 (5), 1058-1063 (2012)	Plasmid	lb_pefI_651	GATTATGGCGTCTGCTCTG	hp_pefI_611	GCTTGAGAAAGTGAATGCCGGAAAGGG	CCGGACTCAGTATCTACCAG	CAGAGCAGACGCCATAAT	210	Typhimurium LT2	Validated
safC		FQ312003.1	343044 to 345554	Salmonella atypical fimbria outer membrane usher	S. Typhimurium	Kröger et al. Proc. Natl. Acad. Sci. USA 109 (20), E1277-E1286 (2012)	Chromosome	lb_safC_651	CGGAAGATTACCCTCAGTTG	hp_safC_611	ACGGTCAGTCAGCTTTCACGCTACG	CACCCGTGATGTGGTGTTC	GTTGCAGTTGTACCCAGG	386	Typhimurium LT2	Validated
sefA		CP000026.1	4472704 to 4473201	Fimbrial structural protein	S. Paratyphi	McClelland et al. Nature 413 (6858), 852-856 (2001)	Chromosome	lb_sefA_651	CAGCTGGCTTTGTTGGTAA	hp_sefA_611	TGCTTTAATTGCATGTGGCAGTGCC	GTAAATCAGCATCTGCAGTAGC	GCGTTTCTTGAGAGCTGGC	404	Enteritidis PT4 S97	Validated
sefR		CP000026.1	4476999 to 4477443	Fimbrial regulator	S. Paratyphi	McClelland et al. Nature 413 (6858), 852-856 (2001)	Chromosome	lb_sefR_651	GTCTCACGTAGTTTTTCTGATATTG	hp_sefR_611	CGAGCAGCTATACACATCTCTGTGCATT	AACGATATTTATGAAATTGCCTG	GAAATATGATACGCTTGACATTC	336	Enteritidis PT4 S97	Validated
srgA		JN885080.1	24399 to 25049	Thiol:disulfide interchange protein dsbA precursor	S. Enteritidis	Feng et al. 2012 Infect. Genet. Evol. 12 (5), 1058-1063 (2012)	Plasmid	lb_srgA_651	TTCCGTGTATGTCCGTGG	hp_srgA_611	TGTTTAAGGAATATGGCGTGAGGGGGA	GGATGGTCAAGTACCATGTC	CATAACGGCTCCTGAAGTCT	372	Enteritidis PT4 S97	Validated
srgB		JN885080.1	25236 to 26081	Outer membrane protein	S. Enteritidis	Feng et al. 2012 Infect. Genet. Evol. 12 (5), 1058-1063 (2012)	Plasmid	lb_srgB_651	GTGCTCACCCTGTGTTTC	hp_srgB_611	CACTGCTGACCGCCATTCTCCTGAT	AGATATTTATGTAACCAGAAAGCA	AGGTATTCGATGGCCTCA	302	Enteritidis PT4 S97	Unvalidated
srgC		JN885080.1	26994 to 27740	Porin thermoregulatory protein envY	S. Enteritidis	Feng et al. 2012 Infect. Genet. Evol. 12 (5), 1058-1063 (2012)	Plasmid	lb_srgC_651	TATTGTCCTGACGAAAGTGC	hp_srgC_611	CAGGGAAAGGCATTTTCATTTCGTTGCG	GGAGGACTCTGTGTTCCG	GCACTGATATGCCACTTTCT	388	Enteritidis PT4 S97	Validated
staA		AE014613.1	216818 to 217402	Putative fimbrial protein	S. Typhi	Deng et al. J. Bacteriol. 185 (7), 2330-2337 (2003)	Chromosome	lb_staA_651	GACTACCGGTCATGTAACCA	hp_staA_611	CTTACGTTCGTGCCGATGCTTCTAAAGA	AAGGTATACATTGCGTTCGT	CTCCGTTCTCTATCATCCTG	337	Typhi CT18	Unvalidated
stbD		FQ312003.1	379183 to 380508	Hypothetical fimbrial protein	S. Typhimurium	Kröger et al. Proc. Natl. Acad. Sci. USA 109 (20), E1277-E1286 (2012)	Chromosome	lb_stbD_651	GGTAATATCGGTTTGCCAAC	hp_stbD_611	TACACGGCGCAAAACTGGATCGG	GCCATTTGTCGAATACATCT	TAGTTTCCGAACGCTATTGT	352	Typhimurium LT2	Validated
stcC		FQ312003.1	2241571 to 2244060	Hypothetical outer membrane usher protein	S. Typhimurium	Kröger et al. Proc. Natl. Acad. Sci. USA 109 (20), E1277-E1286 (2012)	Chromosome	lb_stcC_651	CAAGCGCATGCGGATAC	hp_stcC_611	GTTCAATAGCGGTTTCAATCTGTTGGGC	GGTAGCACGTGTATTTCAACTG	GCTCCAGATACAATGTGTTGC	418	Typhimurium LT2	Validated
stdB		FQ312003.1	3209943 to 3212432	Probable outer membrane fimbrial usher protein	S. Typhimurium	Kröger et al. Proc. Natl. Acad. Sci. USA 109 (20), E1277-E1286 (2012)	Chromosome	lb_stdB_651	AGGCCACGGAGTTCAATG	hp_stdB_611	TGCCATTCTGATTACCCTGACATTTTCCG	TGACAACAGACATGGTGGC	AGCTGAGGTACGTCTGTCC	483	Typhimurium LT2	Validated
stdC		FQ312003.1	3209159 to 3209902	Probable fimbrial chaperone protein	S. Typhimurium	Kröger et al. Proc. Natl. Acad. Sci. USA 109 (20), E1277-E1286 (2012)	Chromosome	lb_stdC_651	GAATAACGATGACAAAACCACG	hp_stdC_611	GACCGGACCCGTATTATCATGGATGC	CAGAACAGTGTTTCCCTGTC	GAAGCCGTGTGATTTTACTC	313	Typhimurium LT2	Validated
steB		FQ312003.1	1676474 to 1676875	Type III secretion system effector protein	S. Typhimurium	Kröger et al. Proc. Natl. Acad. Sci. USA 109 (20), E1277-E1286 (2012)	Chromosome	lb_steB_651	GTTATGTAGGTAATCGGCTTCT	hp_steB_611	CCACAGCATAAGCTTGCGGCCA	GTGCAAGTCAGTCATCATCA	AGGTTAGCAGATGTTTCAGG	309	Typhimurium LT2	Validated
stfE		FQ312003.1	234790 to 235257	Minor fimbrial subunit stfe (putative minor fimbrial subunit)	S. Typhimurium	Kröger et al. Proc. Natl. Acad. Sci. USA 109 (20), E1277-E1286 (2012)	Chromosome	lb_stfE_651	TACCTGAAGTTACAGATTCAGG	hp_stfE_611	GCCTGAGCTGTAACGGCAGAGTGAG	TAAGACGGTCAACATGACGC	CCTGTTAACGTTACGCCATTAT	384	Typhimurium LT2	Validated
stgA		AL627280.1	52596 to 53171	Probable fimbrial subunit protein	S. Typhi	Parkhill et al. Nature 413 (6858), 848-852 (2001)	Chromosome	lb_stgA_651	GAAGTGGTTGACAGCACC	hp_stgA_611	GCATCTGATGGCACCGTTCACTTCCT	TGCTGGTAGGTAATGCAATG	GTAAATACGGATCGCTACGC	353	Typhi CT18	Unvalidated
stiC		AE006468.1	205079 to 207625	Fimbrial usher	S. Typhimurium	McClelland et al. Nature 413 (6858), 852-856 (2001)	Chromosome	lb_stiC_651	CGGGCGAATTTGAAATCAAC	hp_stiC_611	GCAGGTTATCGTGCGGCAAAACGG	GTTTTCGCAACTACAGTAACTGG	TCGGCAGCGAAGAGTAGG	423	Typhimurium LT2	Validated
stjB		AE006468.1	4826467 to 4828875	Fimbrial usher protein	S. Typhimurium	McClelland et al. Nature 413 (6858), 852-856 (2001)	Chromosome	lb_stjB_651	GGTAGCGATAGCCGAAACTA	hp_stjB_611	CTATAACCTGTACGCCAGTCGCAGC	AGACTGGAGTTGACGTTGAT	CTGCCATAGCCTACAAGAAG	387	Typhimurium LT2	Validated
stm4595		AE006468.1	4852849 to 4853400	Putative fimbrial chaparone protein	S. Typhimurium	McClelland et al. Nature 413 (6858), 852-856 (2001)	Chromosome	lb_stm4595_651	CACGGATACCACCATTGATT	hp_stm4191_611	TACGATCAGGCGTGTACGGTTCAGGT	TGTGAAGCGTTCTGAATAGA	CAGAACACGATTACGTTCAA	317	Typhimurium LT2	Validated
tcfA		AE014613.1	2628639 to 2629349	Fimbrial protein	S. Typhi	Deng et al. J. Bacteriol. 185 (7), 2330-2337 (2003)	Chromosome	lb_tcfA_651	AGGGCGAATATGCTCGTTT	hp_tcfA_611	TCTCTGTGTCGCTATGTTTGCATGTGG	TGGATCATCTTCCAGTTCAG	ATACTCTTCCCGGGGTGT	377	Typhi CT18	Validated
avrA	SPI-1	FQ312003.1	3032477 to 3033382	Type III secretion system effector protein-regulator of Salmonella-induced inflammatory response	S. Typhimurium	Kröger et al. Proc. Natl. Acad. Sci. USA 109 (20), E1277-E1286 (2012)	Chromosome	lb_avrA_651	GCCTGATTGTTATTTTGCTATGG	hp_avrA_611	TTGAGGACCAAAGCAGCTCTTGAACG	AGGTTCTTCACCACACAGAC	CCCGATTTCTCGTAAATATG	329	Typhimurium LT2	Validated
hilA		AE006468.1	3019856 to 3021517	Invasion genes transcription activator	S. Typhimurium	McClelland et al. Nature 413 (6858), 852-856 (2001)	Chromosome	lb_hilA_651	AGTCAATATTCCGCCAAAAGA	hp_hilA_611	ATTTCATACTCAACATGGACGGCTCCCT	GCCTTACGACGTATTCTGTCG	GGCGTAATTGATCCATGAGC	304	Typhimurium LT2	Validated
hilD		AE006468.1	3017836 to 3018765	Regulatory helix-turn-helix proteins, araC family	S. Typhimurium	McClelland et al. Nature 413 (6858), 852-856 (2001)	Chromosome	lb_hilD_651	TTCTCCTGTACGAAGGATACAA	hp_hilD_611	CCTGCCAGAAGAGAGGTATTTGAACATCTG	GCAGGTAGTTAACGTGACG	CACTGTCTACTGGGTGACG	423	Typhimurium LT2	Validated
iacP		AE006468.1	3024412 to 3024660	Acyl carrier protein	S. Typhimurium	McClelland et al. Nature 413 (6858), 852-856 (2001)	Chromosome	lb_iacP_651	TCTTGAGTCCAGGGTGTAG	hp_iacP_611	GACCTTTGCGGATATATGCCGTGTTGTT	CTACACCCTGGACTCAAGAC	TATTGCCGTTGATGTTGATA	202	Typhimurium LT2	Validated
invA		FQ312003.1	3060976 to 3061755	Secretory apparatus of type III secretion system	S. Typhimurium	Kröger et al. Proc. Natl. Acad. Sci. USA 109 (20), E1277-E1286 (2012)	Chromosome	lb_invA_651	GTATCTGCTGAAGTTGAGGAT	hp_invA_611	CCAATGGCGGCGAATTACGAGCAG	GCAACGTCAATGAATATTTCGG	CATCGACAGACGTAAGGAGG	477	Typhimurium LT2	Validated
invB		AE006468.1	3037969 to 3038376	Secretory proteins; surface presentation of antigens protein SPAK	S. Typhimurium	McClelland et al. Nature 413 (6858), 852-856 (2001)	Chromosome	lb_invB_651	GAGGAATAGATAGCCATTCAACA	hp_invB_611	CACTGGAAGTAAGTGGTTGCGATCCTTCA	GCTCCCCCAGTAGTAATTG	ATCGCTGAATTAGTTCGTTC	265	Typhimurium LT2	Validated
invE		AE006468.1	3040482 to 3041600	Invasion protein	S. Typhimurium	McClelland et al. Nature 413 (6858), 852-856 (2001)	Chromosome	lb_invE_651	TATTTCCTGACCCCAGTGA	hp_invE_611	TACATGGCGGCGCGTTAGAAGATT	GCCTGGTTTTAACGATAATG	CTGGAGGATGAGGCTTTAC	297	Typhimurium LT2	Validated
invH		AE006468.1	3044389 to 3044832	Needle complex outer membrane lipoprotein precursor	S. Typhimurium	McClelland et al. Nature 413 (6858), 852-856 (2001)	Chromosome	lb_invH_651	GATGAAGAGCAACTCATGACC	hp_invH_611	AGGAACATCCACAATACATGCGTTCGAA	TTCCTCCGTGAGCAAACC	TAAATTCGGTCATGAGTTGCTC	293	Typhimurium LT2	Validated
invI		AE006468.1	3036256 to 3036699	Surface presentation of antigens	S. Typhimurium	McClelland et al. Nature 413 (6858), 852-856 (2001)	Chromosome	lb_invI_651	ACTCCAGATTATACAAATTCAGGAA	hp_invI_611	AAGCAGTCTATTGTTCGCCGGCAGATAA	TTGATAGTTCCCTTCTTTGC	TCGCTGACCAGAATTAAAGT	357	Typhimurium LT2	Validated
orgA		AE006468.1	3014425 to 3015024	Needle complex assembly protein	S. Typhimurium	McClelland et al. Nature 413 (6858), 852-856 (2001)	Chromosome	lb_orgA_651	CGGCAAATGAGTTAATACTGG	hp_orgA_611	GATAGCGCCGGAAATGATTGTCAGACC	GCGAAATCGTCAAATGAATAGG	AGGCCAGTAGCAAAATTGAC	542	Typhimurium LT2	Validated
prgH		AE006468.1	3016342 to 3017520	Cell invasion protein	S. Typhimurium	McClelland et al. Nature 413 (6858), 852-856 (2001)	Chromosome	lb_prgH_651	AATTGCTTATCCTGATTCGCC	hp_prgH_611	TCGGTGCAATTAAATACGCCAATACAGGT	TTATCCCGCTGGACCATG	TTGCGCAGCGACATAGAG	416	Typhimurium LT2	Validated
prgJ		FQ312003.1	3038327 to 3038632	Type III secretion system apparatus	S. Typhimurium	Kröger et al. Proc. Natl. Acad. Sci. USA 109 (20), E1277-E1286 (2012)	Chromosome	lb_prgJ_651	TGGCTATTTCGCAAGAGATG	hp_prgJ_611	ATTGAGGACCCTAATCTGGTGACGGA	ATGTCGATTGCAACTATTGTCC	CATGAGCGTAATAGCGTTTC	305	Typhimurium LT2	Validated
sipA		FQ312003.1	3047255 to 3049312	Pathogenicity island 1 Type III secretion system effector protein-involved in actin bundling and polymerisation leading to epithelial cell invasion and formation of the SCV	S. Typhimurium	Kröger et al. Proc. Natl. Acad. Sci. USA 109 (20), E1277-E1286 (2012)	Chromosome	lb_sipA_651	GAACATAACTTTGGCTGTACG	hp_sipA_611	TGCAGGAGGTGATGCCCTATATTGCC	GAAGACGCTACTGATGAAGG	CAGGGGTATCAACGTTTGC	421	Typhimurium LT2	Validated
sipD		AE006468.1	3026755 to 3027786	Cell invasion protein	S. Typhimurium	McClelland et al. Nature 413 (6858), 852-856 (2001)	Chromosome	lb_sipD_651	GATATCATTTCATTATCGCAGGC	hp_sipD_611	GGTACCGTCTACCACAGAACATCGCG	ATTATTCCGCTTCTCCTCATCC	AACCAGCCTCCCATTTTGG	517	Typhimurium LT2	Validated
sirA		FQ312003.1	1995815 to 1996471	Invasion response-regulator	S. Typhimurium	Kröger et al. Proc. Natl. Acad. Sci. USA 109 (20), E1277-E1286 (2012)	Chromosome	lb_sirA_651	GCCTGTGTAATGCGGAGA	hp_sirA_611	TGTTGAGCTGACTCACCTGGCAATC	CACTGGCTTGTTAACGTCTC	GCTATTCGTTCGGTGTATTC	317	Typhimurium LT2	Validated
sitA		FQ312003.1	3028947 to 3029864	Iron transport protein, periplasmic-binding protein	S. Typhimurium	Kröger et al. Proc. Natl. Acad. Sci. USA 109 (20), E1277-E1286 (2012)	Chromosome	lb_sitA_651	GCGATATTAAACGAGCGCA	hp_sitA_611	CCCGGCGCTGAAATCCATGAGTATCA	CCACGTTTACCGTTATTGCC	GTTAATTGGCCAGAGATAAAGC	548	Typhimurium LT2	Validated
slrP		FQ312003.1	866199 to 868496	Type III secretion system effector protein, leucine rich repeat-Acts as a ubiquitin ligase for thioredoxin.	S. Typhimurium	Kröger et al. Proc. Natl. Acad. Sci. USA 109 (20), E1277-E1286 (2012)	Chromosome	lb_slrP_651	CCAGAAGAGATCAAAAGCAAG	hp_slrP_611	TCGCTTATCTTTGTCATCCACCTGAAACC	GCAAGGCATCAAAGTATTAGC	TTCACGATTTGCTGCCTC	468	Typhimurium LT2	Validated
sopA		AE006468.1	2141570 to 2143918	Secreted effector protein	S. Typhimurium	McClelland et al. Nature 413 (6858), 852-856 (2001)	Chromosome	lb_sopA_651	CCGGAGAGAACGTTTCCA	hp_sopA_611	TGACACTGCATGGGACAACTTTTACCTG	TCCTCCCAAGATTCAGACAC	CACTGAGGCATCATCAATCA	330	Typhimurium LT2	Validated
sopD		AF234268.1	1 to 642	Type III secretion system effector protein-involved in bacterial invasion, also promotes secretion or accumulation of fluid	S. Typhimurium	Prager et al Int. J. Med. Microbiol. 290 (7), 605-617 (2000)	Chromosome	lb_sopD_651	ACCCGCTTGTCGAATGG	hp_sopD_611	CGGTTTATGAGATGATGCGTCCCGCA	GATGAGTCCTGATAAAGAAGAAGC	CTTCTCCAGATCGCATAAGC	515	Typhimurium LT2	Validated
sopD2		FQ312003.1	1010628 to 1011587	Type III secretion system effector protein	S. Typhimurium	Kröger et al. Proc. Natl. Acad. Sci. USA 109 (20), E1277-E1286 (2012)	Chromosome	lb_sopD2_651	CCATCTCAACAAGACCGCT	hp_sopD2_611	CGGCATGGAGAAGATACATGCCTTTACAC	ACGGCTACAACATCTGGC	GAGTTGTAGGCTCAAAGTTACC	428	Typhimurium LT2	Unvalidated
sopE2		FQ312003.1	1909580 to 1910302	Type III secretion system effector protein, protein-causes membrane ruffling and disrupts tigh junctions	S. Typhimurium	Kröger et al. Proc. Natl. Acad. Sci. USA 109 (20), E1277-E1286 (2012)	Chromosome	lb_sopE2_651	TCGTCCCCCTCATTGCT	hp_sopE2_611	GTATTTACTCCAGGTGGGGCAGGGG	AATGCGAGTAAAGATCCGG	AACTGAAATTGTTGTGGCG	383	Typhimurium LT2	Unvalidated
spaO		AE006468.1	3034335 to 3035246	Surface presentation of antigens protein SpaO	S. Typhimurium	McClelland et al. Nature 413 (6858), 852-856 (2001)	Chromosome	lb_spaO_651	CAATTGCCCGTCAAACTG	hp_spaO_611	ACTGCAGAAACTCTGCCTGGCTTG	ACGTTAAGTTCAGCATTGGT	GCTTTGTAATCGGTAGCAGT	343	Typhimurium LT2	Validated
spaR		AE006468.1	3032590 to 3033381	Surface presentation of antigens protein SpaR	S. Typhimurium	McClelland et al. Nature 413 (6858), 852-856 (2001)	Chromosome	lb_spaR_651	TTGATACCTCGGAAATGGCT	hp_spaR_611	GAGGGGCAACGCTAAGTAGTAGTATCGAT	ATTAGCCATTTCCGAGGTAT	TTTTACGCGTTGTACTTTGA	378	Typhimurium LT2	Validated
sprB		AE006468.1	3010967 to 3011722	Transcriptional regulator	S. Typhimurium	McClelland et al. Nature 413 (6858), 852-856 (2001)	Chromosome	lb_sprB_651	ACGAACTATCCTGCGCTAT	hp_sprB_611	ATCGATCGCTGTGTGCTGCAATATTTTG	CTTTGAACCCGCATGAGC	GTTCAATTGCCGGATGTCC	393	Typhimurium LT2	Validated
sptP		FQ312003.1	3044647 to 3046278	Type III secretion system effector protein, Inhibits Cdc42 and Rac1 by its GAP activity and MAPK signalling and IL-8 secretion through its tyrosine phosphatase activity	S. Typhimurium	Kröger et al. Proc. Natl. Acad. Sci. USA 109 (20), E1277-E1286 (2012)	Chromosome	lb_sptP_651	AAAGCAATGCAAGCCCAG	hp_sptP_611	TCACGGAACAATAGAATGCTGGAAGACG	GAGGTGCATACCAACAGC	GCTTGCCGTCGTCATAAG	438	Typhimurium LT2	Validated
pipB2	SPI-2	AE006468.1	2926802 to 2927854	Secreted effector protein	S. Typhimurium	McClelland et al. Nature 413 (6858), 852-856 (2001)	Chromosome	lb_pipB2_651	CGTGTCGAATTTAATCTTCCTG	hp_pipB2_611	GAGGTGCTCCGTTGCCAGAAAACATCAT	GGGACTTCTGCTGCTATGC	CGCTTAAGTCTGCGTCAC	472	Typhimurium LT2	Validated
orf242		FQ312003.1	1432112 to 1432840	Hypothetical transcriptional regulator	S. Typhimurium	Kröger et al. Proc. Natl. Acad. Sci. USA 109 (20), E1277-E1286 (2012)	Chromosome	lb_orf242_651	CAGCGACGCTATGGTTTATT	hp_orf242_611	TTGCCAGACTATGCGGTATCAATGCC	CGGCCACAGTCATAAATCA	GTCGTATTCTATCGGCGAAT	321	Typhimurium LT2	Validated
orf408		FQ312003.1	1421658 to 1422884	Hypothetical ribokinase/regulatory protein	S. Typhimurium	Kröger et al. Proc. Natl. Acad. Sci. USA 109 (20), E1277-E1286 (2012)	Chromosome	lb_orf408_651	TTTTAAACCGTGACGCGC	hp_orf408_611	GTATGCTTCAGCGTTGCTATGGCGGA	TGAACTGATCTTTGCCCACT	TCCGATCTACGCTATTTCCA	373	Typhimurium LT2	Validated
sifA		AE006468.1	1309844 to 1310854	Lysosomal glycoprotein (lgp)-containing structures, replication in macrophages; SIFA protein	S. Typhimurium	McClelland et al. Nature 413 (6858), 852-856 (2001)	Chromosome	lb_sifA_651	GATTGAAAAGACAACGCGC	hp_sifA_611	AACCTACCTGGCAGCGAAAATTCAGTC	TTCGCATCATGGATCAAAACG	TTTTCGCTGCCAGGTAGG	336	Typhimurium LT2	Validated
sifB		AE006468.1	1692181 to 1693131	Secreted effector protein	S. Typhimurium	McClelland et al. Nature 413 (6858), 852-856 (2001)	Chromosome	lb_sifB_651	AATTTATGTGACTGGAAGGAACA	hp_sifB_611	AGAGACGCTTATCGCCATGGCAGA	CGGTTACAACTCTCGCTATC	TGAGAGGAACTTTCTTCCAG	347	Typhimurium LT2	Validated
ssaJ		AE006468.1	1490277 to 1491026	Needle complex inner membrane lipoprotein	S. Typhimurium	McClelland et al. Nature 413 (6858), 852-856 (2001)	Chromosome	lb_ssaJ_651	GAATTGAAGGAATGCTGAGTC	hp_ssaJ_611	GGTATCACCCCAGGAAGAACAGCAGAA	AATCAAATGCTGGCATTACT	CCCTCATCATAAGTCGGTAG	314	Typhimurium LT2	Validated
ssaQ		AE006468.1	1497708 to 1498676	Type III secretion system protein	S. Typhimurium	McClelland et al. Nature 413 (6858), 852-856 (2001)	Chromosome	lb_ssaQ_651	GGCGACATCAGACTCGG	hp_ssaQ_611	CGGCATGGGCGTTCGGATTCATTG	GAGCGACAACAGATTTATCC	GGTATCTGCTCAAGTTCGAC	308	Typhimurium LT2	Validated
sseB		AE006468.1	1483934 to 1484524	Translocation machinery component	S. Typhimurium	McClelland et al. Nature 413 (6858), 852-856 (2001)	Chromosome	lb_sseB_651	CTCAGGAGCTTAACGCTGT	hp_sseB_611	GCCAACCGGAATACCGATCTTATGAGTC	GGATGAGGTGATTGCTAAAG	AGTACGTTTTCTGCGCTATC	344	Typhimurium LT2	Validated
sseC		AE006468.1	1484997 to 1486451	Translocation machinery component	S. Typhimurium	McClelland et al. Nature 413 (6858), 852-856 (2001)	Chromosome	lb_sseC_651	AAATTAGTCTTCAGGAGGCAA	hp_sseC_611	GAATTCTACTTTTGGCGATGGCAACGC	AGTAACCGCCTTAACACATC	TGGATCTGCTCCTGATACTC	378	Typhimurium LT2	Validated
sseF		AE006468.1	1487975 to 1488757	Secreted effector protein	S. Typhimurium	McClelland et al. Nature 413 (6858), 852-856 (2001)	Chromosome	lb_sseF_651	GCTTGCTGTGCGTATCATA	hp_sseF_611	GCGGCGCTCGTGATTGCTATTGG	AGCGGCAAGTAATATAGTCG	GTTTGTAATGGCTCCTTTTG	357	Typhimurium LT2	Validated
ssrB		AE006468.1	1476167 to 1476805	Transcriptional activator	S. Typhimurium	McClelland et al. Nature 413 (6858), 852-856 (2001)	Chromosome	lb_ssrB_651	AGCAATGAATATTCTGGTTTACAC	hp_ssrB_611	CTGGCATCAATGGCCTGGATATCATTCC	TTGATGATTGGTCGTGTCAG	TAATGCCTGTTGTGCATACG	319	Typhimurium LT2	Validated
ttrC		FQ312003.1	1426262 to 1427284	Tetrathionate reductase subunit C	S. Typhimurium	Kröger et al. Proc. Natl. Acad. Sci. USA 109 (20), E1277-E1286 (2012)	Chromosome	lb_ttrC_651	CCCTGTCAGCCAAATATTACG	hp_ttrC_611	GCACGGCAATCCGTCAGTGGATT	GTTAAATTGCGCGTTGAACT	TATTGTGGGGACAAATCTGG	311	Typhimurium LT2	Unvalidated			ssrB
marT	SPI-3	FQ312003.1	3979512 to 3980300	Hypothetical transcriptional regulator	S. Typhimurium	Kröger et al. Proc. Natl. Acad. Sci. USA 109 (20), E1277-E1286 (2012)	Chromosome	lb_marT1_651	GCTGATAATCACGGTTCCG	hp_marT1_611	GGATTACGTACCGTTGGCGAAAATGAAG	TCTATTGCCTGAGCGAAGTC	TATCGAGGCCAGATCTCAAC	301	Typhimurium LT2	Validated
mgtC		FQ312003.1	3985802 to 3986497	Mg(2+) transport ATPase protein C	S. Typhimurium	Kröger et al. Proc. Natl. Acad. Sci. USA 109 (20), E1277-E1286 (2012)	Chromosome	lb_mgtC_651	CATGCTGATTATCGTAAAACGC	hp_mgtC_611	CCGCTCAGGAACAGGGCTATAAAGAAAT	CGCGTTTTACGATAATCAGC	CAGATTGTCTCTGGGATTGG	422	Typhimurium LT2	Validated
misL		FQ312003.1	3976075 to 3978942	Hypothetical autotransported protein	S. Typhimurium	Kröger et al. Proc. Natl. Acad. Sci. USA 109 (20), E1277-E1286 (2012)	Chromosome	lb_misL_651	GCCTCTATGGTATTTCCCTC	hp_misL_611	CATCGCCATAGCGGTATCAGCAGC	CAACTCCCCAAAATTACTCA	TGAATAACCGTGACAGTGTG	304	Typhimurium LT2	Validated
rhuM		FQ312003.1	3973047 to 3974084	Hypothetical DNA-binding protein	S. Typhimurium	Kröger et al. Proc. Natl. Acad. Sci. USA 109 (20), E1277-E1286 (2012)	Chromosome	lb_rhuM_651	ACAGCACATTAAAGCGATCT	hp_rhuM_611	GGCAACCATCGCCAACCTTTATCAGAT	CTTTGAGCAAGAGACGCTAT	TCAAAATAGTCGGGTACAGC	366	Typhimurium LT2	Validated
sugR		FQ312003.1	3971323 to 3972860	Hypothetical ATP binding protein	S. Typhimurium	Kröger et al. Proc. Natl. Acad. Sci. USA 109 (20), E1277-E1286 (2012)	Chromosome	lb_sugR1_651	CGCTGAACATGGAAATGTC	hp_sugR1_611	GAAGATGTACGTCTGGTTTTCCGCCC	AGCACATTACGATTCTGGTT	GATAAAGCATTAGGGGAAGC	387	Typhimurium LT2	Validated
siiD	SPI-4	FQ312003.1	4502472 to 4503749	Hypothetical type-I secretion protein	S. Typhimurium	Kröger et al. Proc. Natl. Acad. Sci. USA 109 (20), E1277-E1286 (2012)	Chromosome	lb_siiD_651	ACCCAAATACCGTGACCAA	hp_siiD_611	ACCAAAAGTAAGGACTATGCTGGCCG	CACTACTCATGGTGGTGTGA	TCATCAAGGGAGATAACAGG	374	Typhimurium LT2	Validated
siiE		FQ312003.1	4503766 to 4520445	Large repetitive protein	S. Typhimurium	Kröger et al. Proc. Natl. Acad. Sci. USA 109 (20), E1277-E1286 (2012)	Chromosome	lb_siiE_651	GATGGAAACTGGAGTTATGAATTT	hp_siiE_611	AACTGGTTGCCAGCGTTGATGTCGA	CGTTACCGATAAACCAACAT	CTATCATCCAGCTCAATCGT	330	Typhimurium LT2	Validated
siiF		FQ312003.1	4520485 to 4522551	Hypothetical type-1 secretion protein	S. Typhimurium	Kröger et al. Proc. Natl. Acad. Sci. USA 109 (20), E1277-E1286 (2012)	Chromosome	lb_siiF_651	CTGATAAAGTATTTTGACCGGG	hp_siiF_611	ACGTTGATCATGGTGACGCATCGTC	GATGTTTTATTCACCGGAAC	TTTCCACCTTTCATTACCAG	380	Typhimurium LT2	Validated
pipD	SPI-5	FQ312003.1	1136960 to 1138429	Hypothetical secreted peptidase	S. Typhimurium	Kröger et al. Proc. Natl. Acad. Sci. USA 109 (20), E1277-E1286 (2012)	Chromosome	lb_pipD_651	GTAGGCAATCAGGCTTCG	hp_pipD_611	CGTTACGCTGCTGGGTATGGGTAAAG	GTGATTCCCGTTTTTGTCAC	TATCTTGCATTCGCCGTTAC	386	Typhimurium LT2	Validated
sopB		FQ312003.1	1134553 to 1136238	Type III secretion system effector protein	S. Typhimurium	Kröger et al. Proc. Natl. Acad. Sci. USA 109 (20), E1277-E1286 (2012)	Chromosome	lb_sopB_651	ATGGCAAACCAAATGGAGTT	hp_sopB_611	GGCAACCGTTCTGGGTAAACAAGACC	TCTTTTGCAGGTAAGCCATC	CAACGGAATGCAGATTCTCT	369	Typhimurium LT2	Validated
pagN	SPI-6	FQ312003.1	349371 to 350090	Possible outer membrane adhesin	S. Typhimurium	Kröger et al. Proc. Natl. Acad. Sci. USA 109 (20), E1277-E1286 (2012)	Chromosome	lb_pagN_651	GATCTATATCACCGGGAAAGC	hp_pagN_611	CCTGGTCCGCTACTGCATCAGCAA	TAAGTGGTCATTCGGACCTG	CATCATTCCCCTTGTGGTAG	348	Typhimurium LT2	Validated
pilR	SPI-7	JN983049.1	94063 to 95160	Pilus integral membrane protein	S. Heidelberg	unpublished	Plasmid	lb_pilR_651	CCCTACAGGGTGCAGTTTT	hp_pilR_611	CGGCTGAGGCGTTTCATTGTCAGAAA	AAAACCAAGAGCACCACTCC	GAGGCGTTTCATTGTCAGAA	487	Heidelberg Nikki	Unvalidated			pagN
pilV		JN983049.1	91117 to 92232	Type IV prepilin	S. Heidelberg	unpublished	Plasmid	lb_pilV_651	CAGCGGGTTTACTGAGACA	hp_pilV_611	GCCGTTATCACGACAACCATGCTGA	ACTGACCAGGAACGTAATGC	CAAACAAAAGGATGGCAAAC	383	Heidelberg Nikki	Validated
vexA		AL627283.1	43425 to 44492	Vi polysaccharide export protein	S. Typhi	Parkhill et al. Nature 413 (6858), 848-852 (2001)	Chromosome	lb_vexA_651	TTAATCAGGACGATCCTCGT	hp_vexA_611	GCTTTCGGGATGCACTATTCCCAGGG	CATAAGGCACCTGAACGGTA	CTTTCGGGATGCACTATTCC	313	Typhi CT18	Unvalidated			vexE
vexE		AL627283.1	38583 to 40553	Vi polysaccharide export protein	S. Typhi	Parkhill et al. Nature 413 (6858), 848-852 (2001)	Chromosome	lb_vexE_651	TCAGCATCCCGAAAAAGTG	hp_vexE_611	CCCTACTCAAACAAGAGGATTGGGAGGG	CAGCAACAGTCGCATATTGT	ATATCGCCAACCACCCTACT	364	Typhi CT18	Validated
cdtB	Toxin	AE014613.1	1194935 to 1195744	Putative toxin-like protein	S. Typhi	Deng et al. J. Bacteriol. 185 (7), 2330-2337 (2003)	Chromosome	lb_cdtB-var1_651	CCTGGAATCTTCAGGGCT	hp_cdtB-var1_611	GCCTGCGCTAATATCAGTGACTACAAAGT	CAACATCAATAGCCGAGTGG	GACCATGATCATCTGCAGCT	320	Typhi CT18	Validated
spvC	Virulence plasmid	HE663166.1	26580 to 27305	Salmonella plasmid virulence protein	S. Enteritidis	Grépinet et al. J. Bacteriol. 194 (9), 2387-2388 (2012)	Plasmid	lb_spvC_651	ACCGATATGGAGAAGGTCG	hp_spvC_611	TCAGAGGACAGTCCGGTAGATAAGTGGA	CTGAAATAACCCCATTTTCG	AGTGTGCTCAGGGATATGGT	262	Typhimurium LT2	Validated
SpvR		HE663166.1	30821 to 31714	Salmonella plasmid virulence lysR family regulator	S. Enteritidis	Grépinet et al. J. Bacteriol. 194 (9), 2387-2388 (2012)	Plasmid	lb_spvR_651	CTGTACCTCCTTGTATTACCC	hp_spvR_611	CACGCACTGCACATCAAAGGCGTA	GGACTGTTTCAGTTCCTGCT	ACCCTGCATTCAGTTTTGAT	239	Typhimurium LT2	Validated
ratB	CS54 island	FQ312003.1	2632119 to 2639425	Hypothetical outer membrane protein	S. Typhimurium	Kröger et al. Proc. Natl. Acad. Sci. USA 109 (20), E1277-E1286 (2012)	Chromosome	lb_ratB_651	ACCGCTACGTTAAGTCGAT	hp_ratB_611	GGTAAAAACTACCAGGACAGCACCGCC	AGGCGAAGTGAGCGTTATC	GCGACAATACGGAAAACAAC	338	Typhimurium LT2	Validated
shdA		FQ312003.1	2625306 to 2631425	Host colonisation factor	S. Typhimurium	Kröger et al. Proc. Natl. Acad. Sci. USA 109 (20), E1277-E1286 (2012)	Chromosome	lb_shdA_651	CCGGACTATCTGACCGTAA	hp_shdA_611	GCGACTTTACCAGCCTGACGATGAA	TCCCGGTTACGGTCAGATAG	GCACCGGTCTGGTAGACAAT	390	Typhimurium LT2	Validated
STMMW_34781	Enterotoxin	FN424405.1	3666282 to 3667520	Type II secretion system protein	S. Typhimurium	Kingsley et al. Genome Res. 19 (12), 2279-2287 (2009)	Chromosome	lb_STMMW_34781_651	CAGACGGTGGTCAATAGC	hp_STMMW_34781_611	GGGACATTATCGCTACATCTGACGGATG	TTGGTGCGCTTATCTACCAT	AGACTTTAGCCGAGCAGGAG	346	Typhimurium LT2	Validated
sodCIII	Fels-1	AF254764.1	152 to 676	Putative Cu/Zn superoxide dismutase precursor	S. phage Fels-1	Figueroa-Bossi et al. Mol. Microbiol. 39 (2), 260-271 (2001)	Phage	lb_sodCIII_651	TCTCGGTCCGTATAATCCTG	hp_sodCIII_611	GGCACCTTGACCCTCAGCACACAAAT	ACATTTGTCCTCACTTCCAG	GGATGATCTTCATGGTTGTC	312	Typhimurium LT2	Validated
gogB	Gifsy-1	FQ312003.1	2726744 to 2728186	Type III secretion system effector protein	S. Typhimurium	Kröger et al. Proc. Natl. Acad. Sci. USA 109 (20), E1277-E1286 (2012)	Phage	lb_gogB_651	CAGATATTGAGAAGGAGGAGC	hp_gogB_611	GTAACGAGGCGACATCAAACCTTGAGT	GTAACGAGGCGACATCAAAC	AAGGTAATGCGGGGAAAGTA	360	Typhimurium LT2	Validated
grvA	Gifsy-2	AF266469.1	323 to 676	Gifsy related virulence gene	S. Typhimurium	Ho & Slauch J. Bacteriol. 183 (2), 611-620 (2001)	Phage	lb_grvA_651	GCCTTTTCATCCCGTCAAA	hp_grvA_611	CGAAGCGTTCTGCGATAAGTGCATCC	TTGATGTTGACCTTCATGC	TAAAGAGCGGAGATCTGGTA	338	Typhimurium LT2	Validated
sodC1		FQ312003.1	1086605 to 1087138	Bacteriophage encoded superoxide dismutase	S. Typhimurium	Kröger et al. Proc. Natl. Acad. Sci. USA 109 (20), E1277-E1286 (2012)	Phage	lb_sodC1_651	ATGAACGATGCCCTGTCC	hp_sodC1_611	CAGCAATGGCAGAGAATACCCTGACTG	ATATGGGCCAAGATGTTTCC	TATTGTCGCTGGTAGCTGGT	308	Typhimurium LT2	Validated
sspH1	Gifsy-3	CP001363.1	1332051 to 1334153	Hypothetical protein	S. Typhimurium	Jarvik et al. J. Bacteriol. 192 (2), 560-567 (2010)	Phage	lb_sspH1_651	GAGGCATCTCCGGAAGAAA	hp_sspH1_611	AGTATGCAGGCTATTGCTGGTGCAGC	AATATCCGCAATACACAACC	CTGTACCCCTGACAATTCAC	362	Typhimurium	Unvalidated
sspH2		FQ312003.1	2338601 to 2340967	Type III secretion system effector protein-E3 ubiquitin ligase	S. Typhimurium	Kröger et al. Proc. Natl. Acad. Sci. USA 109 (20), E1277-E1286 (2012)	Phage	lb_sspH2_651	TGCCGGAAAGTCTCATTCA	hp_sspH2_611	CGCTGTCGGTCTATCGTAACCAGCT	AGCTTGAGGTTGCCTCTGTT	GTCGCTGTCGGTCTATCGTA	464	Typhimurium LT2	Validated
hldD_DT104	Other prophage encoded	AY462995.1	1 to 252	HldD-like protein	S. Typhimurium	Hermans et al. Appl. Environ. Microbiol. 71 (9), 4979-4985 (2005)	Phage	lb_hldD_DT104_651	AGACTCTATAAGCGCCTCTTT	hp_hldD_DT104_611	ATGACCATTGTTCTGTTCATCGCATAGGT	CACAGCGAACAAAAATACAA	CTTTATGCTGTTATGCACGA	239	Typhimurium DT104	Validated
eac1		CP003416.1	1112914 to 1113549	Phage EaC protein	S. Heidelberg	Le Bars et al. J. Bacteriol. 194 (13), 3537-3538 (2012)	Phage	lb_SU5_0961_651	TGGATGCAATCATGCATAACG	hp_SU1_0961_611	GAAACACAAAGGAAGGCCGCGCATA	AATCCCGTAGTGGTTGGTTA	AGGCCAGAGCAAATATTACG	400	Heidelberg 3835/11	Validated
gene8		AY052766.1	28022 to 28933	Scaffold protein, similar to bacteriophage P22 gp8	S. Typhimurium	Mmolawa et al. J. Bacteriol. 185 (11), 3473-3475 (2003)	Phage	lb_g8_651	AAGACTTAACCCTGTCCGG	hp_g8_611	ATGGAACCAACCACCGAAATTCAGGC	ATGGAACCAACCACCGAA	GCACGGCTGTTGTCATAGTC	368	Heidelberg 3835/11	Validated
sieB		CP000026.1	2519096 to 2519683	Superinfection exclusion protein [Enterobacteria phage P22]	S. Paratyphi	McClelland et al. Nat. Genet. 36 (12), 1268-1274 (2004)	Phage	lb_sieB_651	AATGAACTTATTGCACAGGACG	hp_sieB_611	ATGAGTGCTACATGAGATTTGCCGGG	TGTTCGTCCTGTGCAATAAG	ATTCCGTTTATCACGCTGTT	346	Heidelberg 3835/11	Validated
sopE1		FQ312003.1	2863004 to 2863726	Type III secretion system effector protein, invasion-associated secreted protein-by rearranging the actin cytoskeleton and disrupting tight junctions	S. Typhimurium	Kröger et al. Proc. Natl. Acad. Sci. USA 109 (20), E1277-E1286 (2012)	Phage	lb_sopE1_651	AGACCCGTGAAGCTATACTATC	hp_sopE1_611	GCGAGTAAAGACCCCGCATACGC	GCAAAAAGTATTCTCGCAGT	AACGTCATTTTTGGTTGTTC	390	Heidelberg 3835/11	Validated
STM14_1441		CP001363.1	1299077 to 1299676	Protein of unknown function	S. Typhimurium	Jarvik et al. J. Bacteriol. 192 (2), 560-567 (2010)	Phage	lb_STM14_1441_651	GTCCTGTGGAACTGGATTC	hp_STM14_1441_611	TATGGACGAAACCGAGTTTCAACAGGTC	TTTAAACTCCTTCAGCTTGG	AACAGAATCCAGTTCCACAG	383	Enteritidis PT4 S97	Validated
bigA	Putative virulence	FQ312003.1	3650653 to 3656547	Hypothetical surface-exposed virulence protein	S. Typhimurium	Kröger et al. Proc. Natl. Acad. Sci. USA 109 (20), E1277-E1286 (2012)	Chromosome	lb_bigA_651	GCTTCTATTTCTATAACGAAGAGG	hp_bigA_611	CGGAAGATGGCAAATCGCTGGTCAG	ACGGTACTGAAACCCTGAAC	GTAAGCGTAGCGTCCTCTTC	382	Typhimurium LT2	Validated
phoP	Regulation	FQ312003.1	1275542 to 1276216	Transcriptional regulatory protein PhoP, regulator of virulence determinants	S. Typhimurium	Kröger et al. Proc. Natl. Acad. Sci. USA 109 (20), E1277-E1286 (2012)	Chromosome	lb_phoP_651	TGGCAGGATAAAGTCGAGG	hp_phoP_611	TTCACTGCCGGTTCTGGTGTTAACCG	GTACTGGTTGTAGAGGATAATGC	GCTATTACGGCGCATTAACG	354	Typhimurium LT2	Validated
phoQ		DQ787014.1	1 to 748	Sensor protein PhoQ, regulator of virulence determinants	S. Typhimurium	unpublished	Chromosome	lb_phoQ_651	GAGATGACCCACTCGGTA	hp_phoQ_611	CCGCGCAGGAAAAACTCAAAGAAGTACG	CGGCTTCCATGAAATTGAAACC	TCTCCGGATTGAGCATTTCG	377	Typhimurium LT2	Validated
rcK	Serum resistance	CP003387.1	4891 to 5448	Resistance to complement killing	S. Typhimurium	Patterson et al. PLoS ONE 7 (8) E43592 (2012)	Plasmid	lb_rcK_651	TATGAGGGAAGTAAAGTTGGC	hp_rcK_611	GTTTAATCCGGTGGAAAATGTGGTCATCG	CGCCAACTTTACTTCCCTCA	TGGGGTGAACCTGAAATACC	377	Typhimurium LT2	Validated
entF	Islet	FQ312003.1	644950 to 648834	Enterobactin synthetase component F	S. Typhimurium	Kröger et al. Proc. Natl. Acad. Sci. USA 109 (20), E1277-E1286 (2012)	Chromosome	lb_entF_651	CCTTAATAATACGGCGGTAACG	hp_entF_611	TGCTGGCGGAAGAACAAACGCAATTA	GGATCTTCCTGGCATACAG	GCATTTCACGGTAGGTAAAG	386	Typhimurium LT2	Validated
envR		FQ312003.1	3581448 to 3582110	TetR-family transcriptional regulator	S. Typhimurium	Kröger et al. Proc. Natl. Acad. Sci. USA 109 (20), E1277-E1286 (2012)	Chromosome	lb_envR_651	CCATCTACTGGCACTTTGAGA	hp_envR_611	TGAATGATATCGCTGATGCCGCTGATGT	GGCCTGTTCCGATATCATAC	GGCAACATTTGATTGAAACC	347	Typhimurium LT2	Validated
fhuA		FQ312003.1	223735 to 225924	Ferrichrome-iron receptor	S. Typhimurium	Kröger et al. Proc. Natl. Acad. Sci. USA 109 (20), E1277-E1286 (2012)	Chromosome	lb_fhuA_651	GTTCAACCGAAAGAAGAAACCA	hp_fhuA_611	AGCGGCATGTCTGTCTATGCACAG	AAATCGCAGTTGTAGTAGCC	GATAGTTGTTCTGGCTCAGG	372	Typhimurium LT2	Validated
iroB		FQ312003.1	2938953 to 2940068	Hypothetical glycosyltransferase	S. Typhimurium	Kröger et al. Proc. Natl. Acad. Sci. USA 109 (20), E1277-E1286 (2012)	Chromosome	lb_iroB_651	GACTGCTATACCCTGTGCT	hp_iroB_611	GCGTATTCTGTTTGTCGGTCCACCAC	GCGTATTCTGTTTGTCGGTC	TGCATCACTACCGGAATGTC	381	Typhimurium LT2	Validated
leuO		FQ312003.1	134572 to 135516	Probable activator protein in leuABCD operon	S. Typhimurium	Kröger et al. Proc. Natl. Acad. Sci. USA 109 (20), E1277-E1286 (2012)	Chromosome	lb_leuO_651	ATGCAAGAGCAGAATATTACGC	hp_leuO_611	CGCATGGTTGATTTGAACCTATTGACCG	TTTAGATATGGGCAAACCAC	CACGCAAAGATTGAATACAC	322	Typhimurium LT2	Validated
msgA		FQ312003.1	1286319 to 1286558	Hypothetical virulence protein	S. Typhimurium	Kröger et al. Proc. Natl. Acad. Sci. USA 109 (20), E1277-E1286 (2012)	Chromosome	lb_msgA_651	GGCGAACGCATTAAACAGT	hp_msgA_611	TTCCCGATGCGCAAGTGAAAGTTAAGC	CGTTATATCGTCACAGACAGC	CAAAACGCGTACATCAACTT	233	Typhimurium LT2	Validated
oxyR		FQ312003.1	4364518 to 4365435	Hydrogen peroxide-inducible regulon activator	S. Typhimurium	Kröger et al. Proc. Natl. Acad. Sci. USA 109 (20), E1277-E1286 (2012)	Chromosome	lb_oxyR_651	CCTATTTGCTGCCGCTTAT	hp_oxyR_611	CCCGCTGCATATTGGTTTAATCCCAAC	GCAAATACGTAAGCTGGAAG	GAGTTGCGCTAACAACTGAT	307	Typhimurium LT2	Validated
slyA		FQ312003.1	1476732 to 1477172	Transcriptional regulator slyA	S. Typhimurium	Kröger et al. Proc. Natl. Acad. Sci. USA 109 (20), E1277-E1286 (2012)	Chromosome	lb_slyA_651	CTCTGGAATTGACGCAGAC	hp_slyA_611	GCATTTGGCGTGCTCTGATTGACC	ATCGCCACTAGGTTCTGAT	GAATGACCTCTTCCATCTCA	317	Typhimurium LT2	Validated
srfJ		FQ312003.1	4689596 to 4690939	A virulence factor, a gylcoside hydrolase family enzyme	S. Typhimurium	Kröger et al. Proc. Natl. Acad. Sci. USA 109 (20), E1277-E1286 (2012)	Chromosome	lb_srfJ_651	TCAGCAATTCCTTGTTGAGC	hp_srfJ_611	GAAAGGCAGACTCATCTCTTCCGATCC	GAAAGGCAGACTCATCTCTTCC	GGTATTAAATGCGCTTCATCG	372	Typhimurium LT2	Validated
sseK2		FQ312003.1	2229212 to 2230258	Type III secretion system effector protein	S. Typhimurium	Kröger et al. Proc. Natl. Acad. Sci. USA 109 (20), E1277-E1286 (2012)	Chromosome	lb_sseK2_651	GGGTTGAGGCATTATTTTGAC	hp_sseK2_611	ATGGCGATCCCTATAATGACTGGCTCA	CTGGTAAACCTGGTTGTCAT	CAAAATGCGTCATAATCTTG	313	Typhimurium LT2	Validated
SU5_0826		CP003416.1	948998 to 951595	Outer membrane usher protein HtrE	S. Heidelberg	Le Bars et al. J. Bacteriol. 194 (13), 3537-3538 (2012)	Chromosome	lb_htrE_651	CGGTAGCGAATACAACAATC	hp_htrE_611	TCCCGAGGTAGCCTTAACTGGAACAAAG	TGCGGTCATCGTTATACATC	GGTATGTTGACCCCTCACTG	336	Heidelberg Nikki	Validated
pagK		FQ312003.1	1920747 to 1920947	Bacteriophage encoded pagK	S. Typhimurium	Kröger et al. Proc. Natl. Acad. Sci. USA 109 (20), E1277-E1286 (2012)	Chromosome	lb_pagK_651	CCTTCCCTGAAGATTGGTTTAAA	hp_pagK_611	AAAAGTGGTGTAATCTTTGGCCTGCTGA	TCAATAACCTCTACACATTTTAAACC	ATGAAACACGTCAAGAGC	201	Typhimurium LT2	Validated
										hp_pagK_612	CAAAAGTGGTGTAATCTTTGGCCTACTGGC
										hp_pagK_613	CAAAAGTGGTGTACTCTTTGGCCTGCTG
										hp_pagK_614	CCTCAAAAGTGGTGTAATCTTTGGCCTGC
