# Supplementary material for: Virulence Characterization of Salmonella enterica by a New Microarray: Detection and Evaluation of the Cytolethal Distending Toxin Gene Activity in the Unusual Host S. Typhimurium
Source: PLoS One. 2015 Aug 5;10(8):e0135010. doi: 10.1371/journal.pone.0135010 (PMC4526557; doi:10.1371/journal.pone.0135010)
Supplement: S2 Table — (XLSX) [file pone.0135010.s002.xlsx]

## Sheet: Folha1
Table S2. RT-PCR results to SPI-11 and typhoid-associated genes.
Gene		Strains
		LT2		Sal199
		PCR	RT-PCR	PCR	RT-PCR	Forward primer	Reverse Primer	Reference
Fimbriae gene	agfA	+	+	+	+	TAAAAGTGGCAGCATTCG	TATCGGAGTTTTTAGCGTTC	This study
SPI-11 genes	envF	+	+	+	+	GCAAAAAGAGCACCAGCAAT	CCCCAGTAGCCGTTGTTAAA	Suez et al., 2013
	pagC	+	+	+	+	ATCCAATTCCGACGTTGAAG	AGGTGTCGGCACGGTAAAG	Suez et al., 2013
	pagD	+	+	+	+	GGCCAGTTCAGACCATTGTT	TGGAGAAAGTATTCCCTTTCCT	Suez et al., 2013
	pltA	-	-	+	+	CGAATGCATCAATTCGTTGT	TGATGCGATTGCAAAGAGAG	This study
	pltB	-	-	+	+	CGCACTGCACGATGATAGTC	ACGGTAGCGGTACACCAGTT	This study
	cdtB	-	-	+	+	CAACATCAATAGCCGAGTGG	GACCATGATCATCTGCAGCT	This study
Typhoid-associated genes	taiA	-	-	+	+	TGAACCCAAACCTGTTGTGA	GCAACATAAATTCGCTAATCTC	Suez et al., 2013
	tcfA	-	-	+	+	AGGAGGTACCAGCAGGGAAT	TTCAGGAACAGCCTCGAAGT	Suez et al., 2013
	hlyE	-	-	+	+	GCAGCAATTGGGGAGATAAA	CGAGAAGCGTCTTCTTACCG	Suez et al., 2013
+	present
-	absent
