# Supplementary material for: Virulence Characterization of Salmonella enterica by a New Microarray: Detection and Evaluation of the Cytolethal Distending Toxin Gene Activity in the Unusual Host S. Typhimurium
Source: PLoS One. 2015 Aug 5;10(8):e0135010. doi: 10.1371/journal.pone.0135010 (PMC4526557; doi:10.1371/journal.pone.0135010)
Supplement: S3 Table — (XLSX) [file pone.0135010.s003.xlsx]

## Sheet: Use for analysis
Table S3 - Binary form microarrays virulence results.
Colour key: positive gene - green
			Adhesion	Adhesion	Adhesion	Adhesion	Adhesion	Adhesion	Adhesion	Adhesion	Adhesion	Adhesion	Adhesion	Adhesion	Adhesion	Adhesion	Adhesion	Adhesion	Adhesion	Adhesion	Adhesion	Adhesion	Adhesion	Adhesion	Adhesion	Adhesion	Adhesion	CS54 island	CS54 island	Enteroroxin	Fels-1	Gifsy-1	Gifsy-2	Gifsy-2	Gifsy-3	Gifsy-3	Islet	Islet	Islet	Islet	Islet	Islet	Islet	Islet	Islet	Islet	Islet	Islet	Other prophage encoded
strain	serovar	Animals	agfA	bcfC	bcfG	fimA	fimI	lpfD	pefA	pefB	pefD	pefI	safC	sefA	sefR	srgA	srgC	stbD	stcC	stdB	stdC	steB	stfE	stiC	stjB	stm4595	tcfA	ratB	shdA	STMMW_34781	sodCIII	gogB	grvA	sodC1	sspH1	sspH2	entF	envR	fhuA	iroB	leuO	msgA	oxyR	pagK	slyA	srfJ	sseK2	SU5_0826	eac1
Sal15	Typhimurium	Swine	1	1	1	1	1	1	0	0	0	0	1	0	0	0	0	1	1	1	1	1	1	1	1	1	0	1	1	1	0	1	0	1	0	1	1	1	1	1	1	1	1	1	1	1	1	0	0
Sal16	Typhimurium	Swine	1	1	1	1	1	1	0	0	0	0	1	0	0	0	0	1	1	1	1	1	1	1	1	1	0	1	1	1	0	1	0	1	0	1	1	1	1	1	1	1	1	1	1	1	1	0	0
Sal17	Typhimurium	Processed Food	1	1	1	1	1	1	0	0	0	0	1	0	0	0	0	1	1	1	1	1	1	1	1	1	0	1	1	1	0	1	0	1	0	1	1	1	1	1	1	1	1	1	1	1	1	0	0
Sal18	Typhimurium	Processed Food	1	1	1	1	1	1	0	0	0	0	1	0	0	0	0	1	1	1	1	1	1	1	1	1	0	1	1	1	0	1	0	1	0	1	1	1	1	1	1	1	1	1	1	1	1	0	0
Sal22	Typhimurium	Swine	1	1	1	1	1	1	0	0	0	0	1	0	0	0	0	1	1	1	1	1	1	1	1	1	0	1	1	1	0	1	0	1	0	1	1	1	1	1	1	1	1	1	1	1	1	0	0
Sal23	Typhimurium	Processed Food	1	1	1	1	1	1	0	0	0	0	1	0	0	0	0	1	1	1	1	1	1	1	1	1	0	1	1	1	0	1	0	1	0	1	1	1	1	1	1	1	1	1	1	1	1	0	0
Sal24	Typhimurium	Swine	1	1	1	1	1	1	0	0	0	0	1	0	0	0	0	1	1	1	1	1	1	1	1	1	0	1	1	1	0	1	0	1	0	1	1	1	1	1	1	1	1	1	1	1	1	0	0
Sal25	Typhimurium	Processed Food	1	1	1	1	1	1	0	0	0	0	0	0	0	0	0	1	1	1	1	1	1	1	1	1	0	1	1	1	0	1	0	1	0	1	1	1	1	1	1	1	1	1	1	1	1	0	0
Sal27	Typhimurium	Processed Food	1	1	1	1	1	1	0	0	0	0	1	0	0	0	0	1	1	1	1	1	1	1	1	1	0	1	1	1	0	1	0	1	0	1	1	1	1	1	1	1	1	1	1	1	1	0	0
Sal28	Typhimurium	Processed Food	1	1	1	1	1	1	1	1	1	1	1	0	0	1	1	1	1	1	1	1	1	1	1	1	0	1	1	1	0	1	1	1	0	1	1	1	1	1	1	1	1	1	1	1	1	0	0
Sal46	Typhimurium	Processed Food	1	1	1	1	1	1	0	0	0	0	1	0	0	0	0	1	1	1	1	1	1	1	1	1	0	1	1	1	0	1	0	1	0	1	1	1	1	1	1	1	1	1	1	1	1	0	0
Sal48	Typhimurium	Processed Food	1	1	1	1	1	1	0	0	0	0	1	0	0	0	0	1	1	1	1	1	1	1	1	1	0	1	1	1	0	1	0	1	0	1	1	1	1	1	1	1	1	1	1	1	1	0	0
Sal50	Typhimurium	Processed Food	1	1	1	1	1	1	1	1	1	1	1	0	0	1	1	1	1	1	1	1	1	1	1	1	0	1	1	1	0	1	1	1	0	1	1	1	1	1	1	1	1	1	1	1	1	0	0
Sal51	Typhimurium	Processed Food	1	1	1	1	1	1	1	1	1	1	1	0	0	1	1	1	1	1	1	0	1	1	1	1	0	1	1	1	0	1	1	1	0	1	1	1	1	1	1	1	1	1	1	1	1	0	0
Sal52	Typhimurium	Processed Food	1	1	1	1	1	1	0	0	0	0	1	0	0	0	0	1	1	1	1	1	1	1	1	1	0	1	1	1	0	1	0	1	0	1	1	1	1	1	1	1	1	1	1	1	1	0	1
Sal53	Typhimurium	Processed Food	1	1	1	1	1	1	1	1	1	1	1	0	0	1	1	1	1	1	1	1	1	1	1	1	0	1	1	1	0	1	1	1	0	1	1	1	1	1	1	1	1	1	1	1	1	0	0
Sal54	Typhimurium	Poultry	1	1	1	1	1	1	1	1	1	1	1	0	0	1	1	1	1	1	1	1	1	1	1	1	0	1	1	1	0	1	1	1	0	1	1	1	1	1	1	1	1	1	1	1	1	0	0
Sal55	Typhimurium	Poultry	1	1	1	1	1	1	1	1	1	1	1	0	0	1	1	1	1	1	1	1	1	1	1	1	0	1	1	1	0	1	1	1	0	1	1	1	1	1	1	1	1	1	1	1	1	0	0
Sal56	Typhimurium	Poultry	1	1	1	1	1	1	1	1	1	1	1	0	0	1	1	1	1	1	1	1	1	1	1	1	0	1	1	1	0	1	1	1	0	1	1	1	1	1	1	1	1	1	1	1	1	0	0
Sal70	Typhimurium	Poultry	1	1	1	1	1	1	0	0	0	0	1	0	0	0	0	1	1	1	1	1	1	1	1	1	0	1	1	1	0	1	1	1	0	1	1	1	1	1	1	1	1	1	1	1	1	0	0
Sal72	Typhimurium	Processed Food	1	1	1	1	1	1	0	0	0	0	1	0	0	0	0	1	1	1	1	1	1	1	1	1	0	1	1	1	0	0	0	1	0	1	1	1	1	1	1	1	1	1	1	1	1	0	0
Sal73	Typhimurium	Processed Food	1	1	1	1	1	1	1	1	1	1	1	0	0	1	1	1	1	1	1	1	1	1	1	1	0	1	1	1	0	1	1	1	0	1	1	1	1	1	1	1	1	1	1	1	1	0	0
Sal74	Enteritidis	Poultry	1	1	1	1	1	1	1	1	1	1	1	1	1	1	1	1	0	1	1	1	1	1	0	1	0	1	1	1	0	0	0	1	0	1	1	1	1	1	1	1	1	1	1	0	0	0	0
Sal75	Typhimurium	Processed Food	1	1	1	1	1	1	1	1	1	1	1	0	0	1	1	1	1	1	1	1	1	1	1	1	0	1	1	1	0	1	1	1	0	1	1	1	1	1	1	1	1	1	1	1	1	0	0
Sal76	Infantis	Swine	1	1	1	1	1	0	0	0	0	0	0	0	0	0	0	1	1	1	1	0	1	1	1	1	1	0	1	1	0	1	0	0	0	0	1	1	1	1	1	1	1	0	1	1	1	1	0
Sal86	Virchow	Poultry	1	1	1	1	1	0	0	0	0	0	1	0	0	0	0	1	1	1	1	1	1	1	1	1	1	0	1	1	0	0	0	0	0	1	1	1	1	1	1	1	1	1	1	1	0	1	0
Sal87	Havana	Poultry	1	1	1	1	1	0	0	0	0	0	1	0	0	0	0	1	0	1	1	1	1	1	1	1	1	0	1	1	0	0	0	0	0	0	1	1	1	1	1	1	1	0	1	1	1	1	0
Sal89	Enteritidis	Processed Food	1	1	1	1	1	1	1	1	1	1	1	1	1	1	1	1	0	1	1	1	1	1	0	1	0	1	1	1	0	0	0	1	0	1	1	1	1	1	1	1	1	1	1	0	0	0	0
Sal90	Typhimurium	Processed Food	1	1	1	1	1	1	0	0	0	0	1	0	0	0	0	1	1	1	1	1	1	1	1	1	0	1	1	1	0	1	0	1	0	1	1	1	1	1	1	1	1	1	1	1	1	0	1
Sal91	Typhimurium	Poultry	1	1	1	1	1	1	1	1	1	1	1	0	0	1	1	1	1	1	1	1	1	1	1	1	0	1	1	1	0	0	1	1	0	1	1	1	1	1	1	1	1	1	1	1	1	0	0
Sal93	Enteritidis	Poultry	1	1	1	1	1	1	1	1	1	1	1	1	1	1	1	1	0	1	1	1	1	1	0	1	0	1	1	1	0	0	0	1	0	1	1	1	1	1	1	1	1	1	1	0	0	0	0
Sal103	Typhimurium	Processed Food	1	1	1	1	1	1	0	0	0	0	1	0	0	0	0	1	1	1	1	0	1	1	1	1	0	1	1	1	0	0	0	1	0	1	1	1	1	1	1	1	1	1	1	1	1	0	0
Sal104	ND	Processed Food	1	1	1	1	1	0	0	0	0	0	1	0	0	0	0	1	0	1	1	0	1	1	1	1	1	0	1	1	0	1	0	0	0	0	1	1	1	1	1	1	1	0	1	1	1	1	0
Sal105	Typhimurium	Processed Food	1	1	1	1	1	1	1	1	1	1	1	0	0	1	1	1	1	1	1	1	1	1	1	1	0	1	1	1	0	1	1	1	0	1	1	1	1	1	1	1	1	1	1	1	1	0	0
Sal106	Typhimurium	Cattle	1	1	1	1	1	1	0	0	0	0	1	0	0	0	0	1	1	1	1	0	1	1	1	1	0	1	1	1	0	0	0	1	0	1	1	1	1	1	1	1	1	1	1	1	1	0	0
Sal108	Enteritidis	Poultry	1	1	1	1	1	1	1	1	1	1	1	1	1	1	1	1	0	1	1	1	1	1	0	1	0	1	1	1	0	0	0	1	0	1	1	1	1	1	1	1	1	1	1	0	0	0	0
Sal129	Typhimurium	Processed Food	1	1	1	1	1	1	0	0	0	0	1	0	0	0	0	1	1	1	1	1	1	1	1	1	0	1	1	1	0	0	0	1	0	1	1	1	1	1	1	1	1	1	1	1	1	0	0
Sal130	Enteritidis	Processed Food	1	1	1	1	1	1	1	1	1	1	1	1	1	1	1	1	0	1	1	1	1	1	0	1	0	1	1	1	0	0	0	1	0	1	1	1	1	1	1	1	1	1	1	0	0	0	0
Sal132	Typhimurium	Processed Food	1	1	1	1	1	1	0	0	0	0	1	0	0	0	0	1	1	1	1	1	1	1	1	1	0	1	1	1	0	0	0	1	0	1	1	1	1	1	1	1	1	1	1	1	1	0	0
Sal136	Typhimurium	Processed Food	1	1	1	1	1	1	0	0	0	0	1	0	0	0	0	1	1	1	1	1	1	1	1	1	0	1	1	1	0	0	0	1	0	1	1	1	1	1	1	1	1	1	1	1	1	0	0
Sal138	Typhimurium	Swine	1	1	1	1	1	0	0	0	0	0	1	0	0	0	0	1	0	1	1	0	1	1	0	1	0	0	1	1	0	0	0	0	0	0	1	1	1	1	1	1	1	0	1	1	1	0	0
Sal139	Typhimurium	Processed Food	1	1	1	1	1	1	0	0	0	0	1	0	0	0	0	1	1	1	1	1	1	1	1	1	0	1	1	1	0	0	0	1	0	1	1	1	1	1	1	1	1	1	1	1	1	0	0
Sal142	Typhimurium	Poultry	1	1	1	1	1	1	0	0	0	0	1	0	0	0	0	1	1	1	1	1	1	1	1	1	0	1	1	1	0	0	0	1	0	1	1	1	1	1	1	1	1	1	1	1	1	0	0
Sal144	Typhimurium	Processed Food	1	1	1	0	0	1	1	1	1	1	1	0	0	0	1	1	1	1	1	0	1	1	1	1	0	1	1	0	0	0	1	1	0	0	1	1	1	1	1	1	1	1	1	1	1	0	0
Sal145	Typhimurium	Processed Food	1	1	1	1	1	1	0	0	0	0	1	0	0	0	0	0	1	1	1	1	1	1	1	1	0	1	1	1	0	0	0	1	0	1	1	1	1	1	1	1	1	1	1	1	1	0	0
Sal146	Typhimurium	Swine	1	1	1	1	1	1	1	1	1	1	1	0	0	1	1	1	1	1	1	1	1	1	1	1	0	1	1	1	0	1	1	1	0	1	1	1	1	1	1	1	1	1	1	1	1	0	0
Sal147	Infantis	Processed Food	1	1	1	1	1	0	0	0	0	0	0	0	0	0	0	1	1	1	1	0	1	1	1	1	1	0	1	1	0	1	0	0	0	0	1	1	1	1	1	1	1	0	1	1	1	1	0
Sal 151	Infantis	Processed Food	1	1	1	1	1	0	0	0	0	0	0	0	0	0	0	0	1	1	1	0	1	1	1	1	1	0	1	1	0	0	0	0	0	0	1	1	1	1	1	1	1	0	1	1	1	1	0
Sal 159	Derby	Poultry	1	1	1	1	1	0	0	0	0	0	1	0	0	0	0	0	0	1	1	0	1	1	0	1	0	0	1	1	0	0	0	0	0	0	1	1	1	1	1	1	1	0	1	1	1	0	0
Sal 160	Havana	Poultry	1	1	1	1	1	0	0	0	0	0	1	0	0	0	0	1	0	1	1	0	1	1	1	1	1	0	1	1	0	0	0	0	0	0	1	1	1	1	1	1	1	0	1	1	1	1	0
Sal 164	Havana	Poultry	1	1	1	1	1	0	0	0	0	0	1	0	0	0	0	1	0	1	1	1	1	1	1	1	1	1	1	1	0	0	0	0	0	0	1	1	1	1	1	1	1	0	1	1	1	1	0
Sal168	Typhimurium	Processed Food	1	1	1	1	1	1	0	0	0	0	1	0	0	0	0	0	1	1	1	0	1	1	1	1	0	1	1	1	0	0	0	1	0	1	1	1	1	1	1	1	1	1	1	1	1	0	0
Sal 169	Mbandaka	Poultry	1	1	1	1	1	1	0	0	0	1	1	1	1	1	0	1	0	1	1	1	1	1	0	1	0	1	1	1	0	0	0	1	0	1	1	1	1	1	1	1	1	1	1	0	0	0	0
Sal175	Enteritidis	Poultry	1	1	1	1	1	1	1	1	1	1	1	1	1	1	1	1	0	1	1	1	1	1	0	1	0	1	1	1	0	0	0	1	0	1	1	1	1	1	1	1	1	1	1	0	0	0	0
Sal 176	Typhimurium	Poultry	1	1	1	1	1	1	0	0	0	0	1	0	0	0	0	0	1	1	1	0	1	1	1	1	0	1	1	1	0	0	0	1	0	1	1	1	1	1	1	1	1	1	1	1	1	0	0
Sal188	Typhimurium	Poultry	1	1	1	1	1	1	1	1	1	1	1	0	0	1	1	1	1	1	1	1	1	1	1	1	0	1	1	1	0	1	1	1	0	1	1	1	1	1	1	1	1	1	1	1	1	0	0
Sal193	Virchow	Poultry	1	1	1	1	1	0	0	0	0	0	1	0	0	0	0	1	1	1	1	1	1	1	1	1	1	0	1	1	0	0	0	0	0	1	1	1	1	1	1	1	1	1	1	1	0	1	0
Sal 194	ND	Swine	1	1	1	1	1	0	0	0	0	0	0	0	0	0	0	1	1	1	1	1	1	1	1	1	1	0	1	1	0	1	0	0	0	0	1	1	1	1	1	1	1	0	1	1	1	1	0
Sal 195	ND	Processed Food	1	1	1	1	1	0	0	0	0	0	0	0	0	0	0	1	1	1	1	0	1	1	1	1	1	1	1	1	0	1	0	0	0	0	1	1	1	1	1	1	1	0	1	1	1	1	0
Sal 199	Typhimurium	Processed Food	1	1	1	1	1	0	0	0	0	0	1	0	0	0	0	1	0	1	1	1	1	1	0	1	1	1	1	1	0	0	0	0	0	0	1	1	1	1	1	1	1	0	1	1	1	1	0
Sal202	Enteritidis	Processed Food	1	1	1	1	1	1	1	1	1	1	1	1	1	1	1	0	0	1	1	0	1	1	0	1	0	1	1	1	0	0	0	1	0	1	1	1	1	1	1	1	1	1	1	0	0	0	0
Sal203	Typhimurium	Processed Food	1	1	1	1	1	1	0	0	0	0	1	0	0	0	0	0	1	1	1	1	1	1	1	1	0	1	1	1	0	0	0	1	0	1	1	1	1	1	1	1	1	1	1	1	1	0	0
Sal204	Typhimurium	Processed Food	1	1	1	1	1	1	1	1	1	1	1	0	0	1	1	1	1	1	1	1	1	1	1	1	0	1	1	1	0	1	1	1	0	1	1	1	1	1	1	1	1	1	1	1	1	0	0
Sal223	Enteritidis	Poultry	1	1	1	1	1	1	1	1	1	1	1	1	1	1	1	1	0	1	1	1	1	1	0	1	0	1	1	1	0	0	0	1	0	1	1	1	1	1	1	1	1	1	1	0	0	0	0
Sal224	Enteritidis	Poultry	1	1	1	0	1	1	1	1	1	1	1	0	1	1	1	0	0	1	1	0	1	1	0	1	0	1	1	1	0	0	0	1	0	0	1	1	1	1	1	1	1	1	1	0	0	0	0
Sal225	Typhimurium	Processed Food	1	1	1	1	1	1	0	0	0	1	1	0	0	0	1	1	1	1	1	1	1	1	1	1	0	1	1	1	0	1	1	1	0	1	1	1	1	1	1	1	1	1	1	1	1	0	0
Sal226	Enteritidis	Poultry	1	1	1	1	1	1	1	1	1	1	1	1	1	1	1	0	0	1	1	0	1	1	0	1	0	1	1	1	0	0	0	1	0	1	1	1	1	1	1	1	1	1	1	0	0	0	0
Sal227	Enteritidis	Poultry	1	1	1	1	1	1	1	1	1	1	1	1	1	1	1	0	0	1	1	0	1	1	0	1	0	1	1	1	0	0	0	1	0	1	1	1	1	1	1	1	1	1	1	0	0	0	0
Sal229	ND	Swine	1	1	1	1	1	0	0	0	0	0	0	0	0	0	0	0	1	1	1	0	1	1	1	1	1	0	1	1	0	1	0	0	0	0	1	1	1	1	1	1	1	0	1	1	1	1	0
Sal237	Typhimurium	Swine	1	1	1	1	1	1	0	0	0	0	1	0	0	0	0	0	1	1	1	0	1	1	1	1	0	1	1	1	0	0	0	1	0	1	1	1	1	1	1	1	1	1	1	1	1	0	0
Sal239	Typhimurium	Processed Food	1	1	1	0	0	1	0	0	0	0	1	0	0	0	0	0	1	1	1	0	0	0	1	1	0	1	1	0	0	0	0	1	0	0	1	1	1	1	1	1	1	1	1	1	1	0	0
Sal242	ND	Poultry	1	1	1	1	1	1	0	0	0	0	1	0	0	0	0	1	1	1	1	1	1	1	1	1	1	1	1	1	0	0	0	1	0	1	1	1	1	1	1	1	1	1	1	1	1	1	0
Sal243	ND	Processed Food	1	1	1	1	1	1	0	0	0	0	1	0	0	0	0	1	1	1	1	0	1	1	1	1	0	1	1	1	0	0	0	0	0	1	1	1	1	1	1	1	1	1	1	1	1	1	0
Sal244	Typhimurium	Processed Food	1	1	1	1	1	1	0	0	0	0	1	0	0	0	0	0	1	1	1	1	1	1	1	1	0	1	1	1	0	0	0	1	0	1	1	1	1	1	1	1	1	1	1	1	1	0	0
Sal245	Typhimurium	Swine	1	1	1	1	1	1	0	0	0	0	1	0	0	0	0	1	1	1	1	1	1	1	1	1	0	1	1	1	0	0	0	1	0	1	1	1	1	1	1	1	1	1	1	1	1	0	0
Sal259	Typhimurium	Processed Food	1	1	1	1	1	1	1	1	1	1	1	0	0	1	1	0	1	1	1	0	1	1	1	1	0	1	1	1	0	0	1	1	0	1	1	1	1	1	1	1	1	1	1	1	1	0	0
Sal273	Typhimurium	Processed Food	1	1	1	1	1	1	0	0	0	0	1	0	0	0	0	1	1	1	1	1	1	1	1	1	0	1	1	1	0	0	0	1	0	1	1	1	1	1	1	1	1	1	1	1	1	0	0
Sal275	Typhimurium	Swine	1	1	1	1	1	1	0	0	0	0	1	0	0	0	0	0	1	1	1	1	1	1	1	1	0	1	1	1	0	0	0	1	0	1	1	1	1	1	1	1	1	1	1	1	1	0	0
Sal278	Enteritidis	Poultry	1	1	1	1	1	1	1	1	1	1	1	1	1	1	1	1	0	1	1	1	1	1	0	1	0	1	1	1	0	0	0	1	0	1	1	1	1	1	1	1	1	1	1	0	0	0	0
Sal279	Enteritidis	Poultry	1	1	1	1	1	1	1	1	1	1	1	1	1	1	1	1	0	1	1	1	1	1	0	1	0	1	1	1	0	0	0	1	0	1	1	1	1	1	1	1	1	1	1	0	0	0	0
Sal280	Infantis	Processed Food	1	1	1	1	1	0	0	0	0	0	0	0	0	0	0	1	1	1	1	1	1	1	1	1	1	0	1	1	0	1	0	0	0	0	1	1	1	1	1	1	1	0	1	1	1	1	0
Sal281	Typhimurium	Swine	1	1	1	1	1	1	0	0	0	0	1	0	0	0	0	1	1	1	1	1	1	1	1	1	0	1	1	1	0	1	1	1	0	1	1	1	1	1	1	1	1	1	1	1	1	0	0
Sal285	Havana	Poultry	1	1	1	1	1	1	1	1	1	1	1	1	1	1	1	1	0	1	1	1	1	1	0	1	0	1	1	1	0	0	0	1	0	1	1	1	1	1	1	1	1	1	1	0	0	0	0
Sal286	Mbandaka	Poultry	1	1	1	1	1	0	0	0	0	0	1	0	0	0	0	1	0	1	1	1	1	1	1	1	1	0	1	1	0	0	0	0	0	0	1	1	1	1	1	1	1	0	1	1	1	1	0
Sal287	Enteritidis	Poultry	1	1	1	1	1	1	1	1	1	1	1	1	1	1	1	1	0	1	1	0	1	1	0	1	0	1	1	1	0	0	0	1	0	1	1	1	1	1	1	1	1	1	1	0	0	0	0
Sal288	Enteritidis	Poultry	1	1	1	1	1	1	1	1	1	1	1	1	1	1	1	1	0	1	1	1	1	1	0	1	0	1	1	1	0	0	0	1	0	1	1	1	1	1	1	1	1	1	1	0	0	0	0
Sal289	Enteritidis	Poultry	1	1	1	1	1	1	1	1	1	1	1	1	1	1	1	1	0	1	1	1	1	1	0	1	0	1	1	1	0	0	0	1	0	1	1	1	1	1	1	1	1	1	1	0	0	0	0
Sal290	Havana	Poultry	1	1	1	1	1	0	0	0	0	0	1	0	0	0	0	1	0	1	1	1	1	1	1	1	1	1	1	1	0	0	0	0	0	0	1	1	1	1	1	1	1	0	1	1	1	1	0
Sal291	Typhimurium	Swine	1	1	1	1	1	1	1	1	1	1	1	0	0	1	1	1	1	1	1	1	1	1	1	1	0	1	1	1	0	1	1	1	0	1	1	1	1	1	1	1	1	1	1	1	1	0	0
Sal292	Typhimurium	Processed Food	1	1	1	1	1	1	1	1	1	1	1	0	0	1	1	1	1	1	1	1	1	1	1	1	0	1	1	1	0	1	1	1	0	1	1	1	1	1	1	1	1	1	1	1	1	0	0
Sal325	Enteritidis	Poultry	1	1	1	1	1	1	1	1	1	1	1	1	1	1	1	0	0	1	1	0	1	1	0	1	0	1	1	1	0	0	0	1	0	1	1	1	1	1	1	1	1	1	1	0	0	0	0
Sal327	ND	Processed Food	1	1	1	1	1	0	0	0	0	0	0	0	0	0	0	1	1	1	1	1	1	1	1	1	1	0	1	1	0	0	0	0	0	0	1	1	1	1	1	1	1	0	1	1	1	1	0
Sal329	Enteritidis	Poultry	1	1	1	1	1	1	1	1	1	1	1	1	1	1	1	1	0	1	1	1	1	1	0	1	0	1	1	1	0	0	0	1	0	1	1	1	1	1	1	1	1	1	1	0	0	0	0
Sal331	ND	Processed Food	1	1	1	1	1	1	1	1	1	1	1	0	0	1	1	1	1	1	1	1	1	1	1	1	0	1	1	1	0	1	1	1	0	1	1	1	1	1	1	1	1	1	1	1	1	0	0
Sal337	Havana	Poultry	1	1	1	1	1	0	0	0	0	0	1	0	0	0	0	1	0	1	1	0	1	1	1	1	1	1	1	1	0	0	0	0	0	0	1	1	1	1	1	1	1	0	1	1	1	1	0
Sal340	Enteritidis	Poultry	1	1	1	0	1	1	1	1	1	1	1	1	1	1	1	1	0	1	1	0	1	1	0	1	0	1	1	1	0	0	0	1	0	1	1	1	1	1	1	1	1	1	1	0	0	0	0
Sal342	Enteritidis	Poultry	1	1	1	1	1	1	1	1	1	1	1	1	1	1	1	1	0	1	1	1	1	1	0	1	0	1	1	1	0	0	0	1	0	1	1	1	1	1	1	1	1	1	1	0	0	0	0
Sal353	Enteritidis	Poultry	1	1	1	0	0	1	1	0	1	1	1	0	1	1	1	0	0	1	1	0	1	1	0	1	0	1	1	1	0	0	0	1	0	0	1	1	1	1	1	1	1	1	1	0	0	0	0
Sal358	ND	Processed Food	1	1	1	1	1	0	0	0	0	0	1	0	0	0	0	1	0	1	1	0	1	1	1	1	0	0	1	1	0	0	0	0	0	0	1	1	1	1	1	1	1	0	1	1	0	0	0
Sal359	Typhimurium	Processed Food	1	1	1	1	1	1	0	0	0	0	1	0	0	0	0	0	1	1	1	0	1	1	1	1	0	1	1	1	0	0	0	1	0	0	1	1	1	1	1	1	1	1	1	1	1	0	0
Sal362	Infantis	Poultry	1	1	1	1	1	1	0	0	0	0	1	0	0	0	0	0	1	1	1	0	1	1	1	1	0	1	1	1	0	0	0	1	0	1	1	1	1	1	1	1	1	1	1	1	1	0	0
Sal364	Typhimurium	Processed Food	1	1	1	1	0	1	0	0	0	0	1	0	0	0	0	0	1	1	1	0	1	1	1	1	0	1	1	1	0	0	0	1	0	0	1	1	1	1	1	1	1	1	1	1	1	0	0
Sal366	Typhimurium	Processed Food	1	1	1	1	1	1	0	0	0	0	1	0	0	0	0	0	1	1	1	0	1	1	1	1	0	1	1	1	0	0	0	1	0	1	1	1	1	1	1	1	1	1	1	1	1	0	1
Sal367	Typhimurium	Processed Food	1	1	1	1	1	1	0	0	0	0	1	0	0	0	0	1	1	1	1	1	1	1	1	1	0	1	1	1	0	0	0	1	0	1	1	1	1	1	1	1	1	1	1	1	1	0	0
Sal368	Typhimurium	Processed Food	1	1	1	1	1	1	0	0	0	0	1	0	0	0	0	0	1	1	1	0	1	1	1	1	0	1	1	1	0	0	0	1	0	1	1	1	1	1	1	1	1	1	1	1	1	0	0
Sal369	Infantis	Processed Food	1	1	1	1	1	1	0	0	0	0	1	0	0	0	0	1	0	1	1	0	1	1	0	1	1	1	1	1	0	0	0	0	0	1	1	1	1	1	1	1	1	1	1	1	1	0	0
[truncated: 59 more columns]
